# Supplementary material for: Assessment of imprinting- and genetic variation-dependent monoallelic expression using reciprocal allele descendants between human family trios
Source: Sci Rep. 2017 Aug 1;7:7038. doi: 10.1038/s41598-017-07514-z (PMC5539102; doi:10.1038/s41598-017-07514-z)
Supplement: Supplementary file 2 — Dataset 1 [file 41598_2017_7514_MOESM2_ESM.xlsx]

## Sheet: identified ASE sites
						ASE biased toward the paternal (P) or maternal (M) allele							ASE biased toward the reference (R) or alternative (A) allele														Proportion of the applicable individuals in the Geuvadis population
Chr	Start	End	Gene	Type	ASE category	NA07048-M	NA10847-F	NA10851-M	NA12877-M	NA12878-F	NA19129-F	NA19240-F	NA07048-M	NA10847-F	NA10851-M	NA12877-M	NA12878-F	NA19129-F	NA19240-F	monoallelic pattern (P or M) across the applicable children	monoallelic pattern (R or A) across the applicable children	PhyloP	PhastCons	Nonsynonymous change (1: yes; 0: no)	Number of applicable individuals in the Geuvadis population	Population-based analysis (I: passing the r=a test; G: passing the r<>a test; O: other (% of applicable individuals that exhibited biallelically expressed>5%); space: # of applicable individuals<=10)	ASE biased toward the ref allele	ASE biased toward the alt allele	Biallelic
chr1	182383485	182383486	GLUL	protein_coding	1_1		M	M	M					A	R	R				MMM	ARR	0.106	0	0	86	O	0.0581395	0.674419	0.267442
chr10	34331291	34331292	PARD3	protein_coding	1_1				P			P				A			R	PP	AR	-3.84	0	0	107	O	0.224299	0.149533	0.626168
chr15	24974364	24974365	RP11-701H24.9 (SNRPN)	protein_coding	1_1				P		P	P				A		R	R	PPP	ARR	-0.651	0.001	0	110	I	0.427273	0.572727	0
chr15	25078993	25078994	SNHG14	processed_transcript	1_1				P			P				A			R	PP	AR	-1.042	0	0	39	I	0.538462	0.435897	0.025641
chr6	3850958	3850959	FAM50B	protein_coding	1_1	P						P	A						R	PP	AR	-4.214	0	0	17	I	0.588235	0.411765	0
chrX	12887910	12887911	TLR7	protein_coding	1_1						M	M						R	A	MM	RA	-1.652	0.001	0	23	O	0.434783	0.478261	0.0869565
chrX	19359762	19359763	PDHA1	protein_coding	1_1						M	M						R	A	MM	RA	-0.093	0	0	20	O	0.55	0.3	0.15
chrX	19360665	19360666	MAP3K15	protein_coding	1_1						M	M						R	A	MM	RA	-0.236	0	0	17	O	0.470588	0.352941	0.176471
chrX	37811475	37811476	CYBB	protein_coding	1_1						M	M						A	R	MM	AR	-1.379	0	0	38	O	0.421053	0.447368	0.131579
chrX	40606563	40606564	ATP6AP2	protein_coding	1_1						M	M						R	A	MM	RA	2.137	0.162	0	8		0.25	0.5	0.25
chrX	46599692	46599693	SLC9A7	protein_coding	1_1						M	M						R	A	MM	RA	0.061	0.958	0	22	I	0.590909	0.363636	0.0454545
chrX	66597679	66597680	EDA2R	protein_coding	1_1					M	M						A	R		MM	AR	-1.252	0	0	50	O	0.52	0.28	0.2
chrX	71059641	71059642	SNX12	protein_coding	1_1					M		M					R		A	MM	RA	0.792	0.005	0	52	O	0.538462	0.403846	0.0576923
chrX	79170973	79170974	GPR174	protein_coding	1_1					M		M					A		R	MM	AR	0.014	0	0	48	O	0.395833	0.3125	0.291667
chrX	79171490	79171491	GPR174	protein_coding	1_1					M		M					A		R	MM	AR	-2.097	0	1	54	O	0.444444	0.240741	0.314815
chrX	101349768	101349769	BTK	protein_coding	1_1					M	M						A	R		MM	AR	0.011	0	0	39	O	0.435897	0.512821	0.0512821
chrX	139726842	139726843	ATP11C	protein_coding	1_1					M		M					R		A	MM	RA	-0.809	0	0	26	O	0.461538	0.346154	0.192308
chr1	15807491	15807492	UQCRHL	protein_coding	1_2					M		M					A		A	MM	AA	3.664	0.978	1	24	G	0	1	0
chr1	44122222	44122223	RP11-570P14.1	processed_pseudogene	1_2			M		M					R		R			MM	RR	2.598	1	0	84	G	1	0	0
chr1	72275050	72275051	GDI2P2	processed_pseudogene	1_2		P			P				R			R			PP	RR	2.951	1	0	73	G	1	0	0
chr1	77811291	77811292	RP11-181C21.4	processed_pseudogene	1_2					M		M					R		R	MM	RR	6.985	1	0	79	G	1	0	0
chr1	192247355	192247356	RP11-142L4.3	processed_pseudogene	1_2					P		P					A		A	PP	AA	0.079	0.992	0	26	G	0	1	0
chr1	224175667	224175668	RP11-365O16.1	processed_pseudogene	1_2		P					P		A					A	PP	AA	0.703	1	0	43	G	0	1	0
chr10	119136943	119136944	FAM45A	protein_coding	1_2		P			P		P		R			R		R	PPP	RRR	-0.057	0	0	115	G	1	0	0
chr11	567390	567391	MIR210HG	lincRNA	1_2	P	P						R	R						PP	RR	-0.498	0	0	29	G	1	0	0
chr11	11352721	11352722	RP11-567I13.1	antisense	1_2		P	P	P					R	R	R				PPP	RRR	4.772	0.801	1	116	G	1	0	0
chr11	62567435	62567436	RP11-864I4.1	protein_coding	1_2	P				P	P		R				R	R		PPP	RRR	-2.065	0	0	28	G	0.964286	0	0.0357143
chr11	119018421	119018422	RPS25	protein_coding	1_2		M				M			A				A		MM	AA	-0.077	0	0	82	G	0	1	0
chr11	119018474	119018475	TRAPPC4	protein_coding	1_2		M				M			A				A		MM	AA	-1.885	0	0	87	G	0	1	0
chr11	130233717	130233718	ZBTB44	protein_coding	1_2				P	P						R	R			PP	RR	1.205	1	0	116	G	1	0	0
chr12	3211942	3211943	TSPAN9	protein_coding	1_2				P			P				A			A	PP	AA	0.116	0.287	0	102	G	0	1	0
chr12	49272725	49272726	RP11-161H23.5	antisense	1_2	M	M						R	R						MM	RR	0.113	0.981	0	20	G	0.95	0.05	0
chr13	19304818	19304819	MRPL3P1	processed_pseudogene	1_2	M				M	M		R				R	R		MMM	RRR	2.138	1	0	33	G	1	0	0
chr14	21360969	21360970	SUPT16H	protein_coding	1_2					P		P					R		R	PP	RR	2.074	1	0	41	G	0.97561	0	0.0243902
chr14	66013529	66013530	YBX1P1	processed_pseudogene	1_2					M		M					R		R	MM	RR	6.215	1	0	26	G	1	0	0
chr14	93951074	93951075	ASB2	protein_coding	1_2				P	P		P				A	A		A	PPP	AAA	-0.802	0	0	7		0	1	0
chr14	93951239	93951240	ASB2	protein_coding	1_2				P	P		P				A	A		A	PPP	AAA	0.03	0.548	0	9		0	1	0
chr15	25117416	25117417	SNHG14	processed_transcript	1_2		P					P		R					R	PP	RR	-0.263	0	0	63	I	0.507937	0.47619	0.015873
chr15	44733716	44733717	TRIM69	protein_coding	1_2		P				P			A				A		PP	AA	-0.652	0.029	0	27	G	0	1	0
chr15	44733736	44733737	TRIM69	protein_coding	1_2		P				P			A				A		PP	AA	-0.662	0.246	0	28	G	0	1	0
chr15	66490571	66490572	SNAPC5	protein_coding	1_2						P	P						R	R	PP	RR	7.719	1	1	110	G	1	0	0
chr15	99259544	99259545	HSP90B2P	processed_pseudogene	1_2				P	P						A	A			PP	AA	3.054	0.993	0	28	G	0	1	0
chr17	67982578	67982579	BPTF	protein_coding	1_2		P	P						R	R					PP	RR	4.977	1	0	73	G	1	0	0
chr17	73068086	73068087	RP11-766H1.1	processed_pseudogene	1_2		P				P			R				R		PP	RR	4.798	1	0	59	G	1	0	0
chr19	46634201	46634202	GNG8	protein_coding	1_2			M		M					R		R			MM	RR	0.464	0.996	0	38	O	0.210526	0.131579	0.657895
chr19	49933457	49933458	ATF5	protein_coding	1_2				M	M						R	R			MM	RR	-0.017	0	0	82	O	0.719512	0.158537	0.121951
chr19	49933722	49933723	ATF5	protein_coding	1_2				M	M						R	R			MM	RR	-0.29	0	0	81	O	0.604938	0.160494	0.234568
chr2	9271602	9271603	EIF1P7	processed_pseudogene	1_2		M				M			A				A		MM	AA	0.098	0.969	0	83	G	0	1	0
chr2	42350665	42350666	COX7A2L	protein_coding	1_2		P			P		P		R			R		R	PPP	RRR	-1.028	0	0	35	G	1	0	0
chr2	85343733	85343734	RETSAT	protein_coding	1_2	P						P	R						R	PP	RR	4.559	1	1	43	G	1	0	0
chr2	112621941	112621942	AC079922.2	processed_pseudogene	1_2						P	P						R	R	PP	RR	5.451	1	0	10		1	0	0
chr2	113658497	113658498	RP11-395L14.17	processed_pseudogene	1_2	P				P		P	A				A		A	PPP	AAA	-0.432	0.696	0	35	G	0	1	0
chr2	170752616	170752617	EIF2S2P4	processed_pseudogene	1_2	P				P			A				A			PP	AA	0.661	1	0	24	G	0	1	0
chr2	171517489	171517490	AC007969.5	processed_pseudogene	1_2	P	P						A	A						PP	AA	3.959	1	0	14	G	0	1	0
chr20	17517123	17517124	RPS27AP2	processed_pseudogene	1_2		M				M			A				A		MM	AA	0.789	1	0	39	G	0	1	0
chr22	41676907	41676908	SNU13	protein_coding	1_2		M	M						A	A					MM	AA	1.764	1	0	69	G	0	0.971014	0.0289855
chr22	42511612	42511613	RRP7A	protein_coding	1_2				M	M						A	A			MM	AA	-0.958	0	0	47	O	0.0851064	0.787234	0.12766
chr3	45159872	45159873	RPS24P8	processed_pseudogene	1_2						P	P						R	R	PP	RR	3.963	1	0	34	G	1	0	0
chr3	112544109	112544110	ATG3	protein_coding	1_2						M	M						R	R	MM	RR	1.383	1	0	28	G	1	0	0
chr4	102794658	102794659	UBE2D3	protein_coding	1_2		P	P						R	R					PP	RR	-0.392	0.001	0	105	G	1	0	0
chr4	112788189	112788190	RPL7AP30	processed_pseudogene	1_2					M	M						R	R		MM	RR	2.92	1	0	34	G	1	0	0
chr4	188738622	188738623	RP11-756P10.3	processed_pseudogene	1_2						P	P						A	A	PP	AA	0.885	0.995	0	26	G	0	1	0
chr5	25909654	25909655	MSNP1	processed_pseudogene	1_2					M		M					R		R	MM	RR	-0.053	0.977	0	90	G	1	0	0
chr5	73508919	73508920	RP11-79P5.10	processed_pseudogene	1_2						P	P						R	R	PP	RR	2.701	0.997	0	34	G	1	0	0
chr5	116052321	116052322	ARL14EPL	protein_coding	1_2	M	M			M			A	A			A			MMM	AAA	-1.23	0.001	0	23	G	0	1	0
chr5	178055692	178055693	RP11-889L3.1	processed_pseudogene	1_2	M	M				M		R	R				R		MMM	RRR	-0.249	0.956	0	39	G	1	0	0
chr5	178056182	178056183	RP11-889L3.1	processed_pseudogene	1_2	M	M						R	R						MM	RR	1.725	1	0	36	G	1	0	0
chr6	26539949	26539950	HMGN4	protein_coding	1_2						P	P						A	A	PP	AA	0.395	0.002	0	30	G	0	0.966667	0.0333333
chr6	29945764	29945765	HLA-A	protein_coding	1_2		P		P					R		R				PP	RR	-1.922	0	0	53	G	1	0	0
chr6	32581623	32581624	HLA-DRB1	protein_coding	1_2	M						M	R						R	MM	RR	0.465	0	0	18	G	1	0	0
chr6	32641649	32641650	HLA-DQA1	protein_coding	1_2					M		M					R		R	MM	RR	-0.987	0	0	26	G	1	0	0
chr6	32642028	32642029	HLA-DQA1	protein_coding	1_2					M	M	M					R	R	R	MMM	RRR	0.106	0.374	1	14	G	1	0	0
chr6	32643863	32643864	HLA-DQA1	protein_coding	1_2					M	M	M					R	R	R	MMM	RRR	-0.066	0	0	70	G	1	0	0
chr6	32644849	32644850	HLA-DQA1	protein_coding	1_2					M	M	M					R	R	R	MMM	RRR	-1.281	0	0	73	G	1	0	0
chr6	32658471	32658472			1_2	M						M	R						R	MM	RR	-1.968	0	0	14	G	1	0	0
chr6	32659936	32659937	HLA-DQB1-AS1	processed_transcript	1_2					M	M	M					R	R	R	MMM	RRR	-0.417	0	0	125	G	1	0	0
chr6	33065197	33065198	HLA-DPA1	protein_coding	1_2		M			M				A			A			MM	AA	-1.396	0	0	74	G	0	1	0
chr6	63211947	63211948	FKBP1C	protein_coding	1_2	M				M			R				R			MM	RR	2.939	1	0	35	G	1	0	0
chr6	63211967	63211968	FKBP1C	protein_coding	1_2	M				M			R				R			MM	RR	1.06	0.987	0	36	G	1	0	0
chr6	85286682	85286683	RP11-30P6.1	unprocessed_pseudogene	1_2		P		P					R		R				PP	RR	5.691	1	0	59	G	1	0	0
chr6	116253957	116253958	TSPYL4	protein_coding	1_2	M				M			R				R			MM	RR	1.336	0.004	0	13	G	1	0	0
chr6	149027367	149027368	UST	protein_coding	1_2				M		M					R		R		MM	RR	-0.28	0	0	95	O	0.242105	0.0736842	0.684211
chr6	149978162	149978163	BTF3P10	processed_pseudogene	1_2					M	M						R	R		MM	RR	6.09	1	0	90	G	1	0	0
chr6	166064835	166064836	GAPDHP72	processed_pseudogene	1_2	P	P						R	R						PP	RR	3.267	1	0	21	G	1	0	0
chr7	10451478	10451479	HSPA8P8	processed_pseudogene	1_2	M	M						R	R						MM	RR	6.624	1	0	23	G	1	0	0
chr8	56050654	56050655	RP11-446E9.1	processed_pseudogene	1_2						M	M						R	R	MM	RR	1.107	1	0	26	G	1	0	0
chr8	74603963	74603964	RP11-730G20.2	processed_pseudogene	1_2		M				M			A				A		MM	AA	3.044	1	0	22	G	0	1	0
chr8	133238186	133238187	NDRG1	protein_coding	1_2		P			P				A			A			PP	AA	-0.716	0	0	113	O	0.20354	0.362832	0.433628
chr9	37007477	37007478	RP11-297B17.3	antisense	1_2		P					P		A					A	PP	AA	-0.036	0	0	68	O	0.176471	0.397059	0.426471
chrX	1389430	1389431	SLC25A6	protein_coding	1_2					M	M						A	A		MM	AA	1.093	1	0	35	G	0	1	0
chrX	46605532	46605533	SLC9A7	protein_coding	1_2						M	M						R	R	MM	RR	0.309	0	0	35	O	0.457143	0.371429	0.171429
chrX	48559737	48559738	TBC1D25	protein_coding	1_2					M		M					R		R	MM	RR	1.573	0.978	1	56	O	0.482143	0.357143	0.160714
chrX	48579990	48579991	RP11-1148L6.5	antisense	1_2					M		M					A		A	MM	AA	-0.112	0.001	0	15	O	0.333333	0.466667	0.2
chrX	71062913	71062914	SNX12	protein_coding	1_2						M	M						A	A	MM	AA	0.744	0.991	0	12	O	0.5	0.25	0.25
chrX	101349692	101349693	BTK	protein_coding	1_2						M	M						A	A	MM	AA	0.493	0.099	0	41	O	0.390244	0.512195	0.097561
chrX	108153727	108153728	ATG4A	protein_coding	1_2					M	M						R	R		MM	RR	-0.144	0	0	14	O	0.357143	0.428571	0.214286
chrX	119453039	119453040	SLC25A43	protein_coding	1_2					M	M	M					R	R	R	MMM	RRR	3.77	1	1	61	O	0.491803	0.393443	0.114754
chrX	119453357	119453358	SLC25A43	protein_coding	1_2					M	M	M					R	R	R	MMM	RRR	-0.885	0	0	59	O	0.440678	0.372881	0.186441
chrX	119453483	119453484	SLC25A43	protein_coding	1_2					M	M						A	A		MM	AA	-5.169	0	0	33	O	0.30303	0.606061	0.0909091
chrX	123908856	123908857	XIAP	protein_coding	1_2					M	M	M					A	A	A	MMM	AAA	1.215	0.01	0	36	O	0.444444	0.361111	0.194444
chrX	134427211	134427212	PHF6	protein_coding	1_2						M	M						A	A	MM	AA	-0.639	0.018	0	46	O	0.543478	0.347826	0.108696
chrX	149541184	149541185	CXorf40A	protein_coding	1_2						M	M						R	R	MM	RR	-1.352	0	0	42	O	0.428571	0.452381	0.119048
chrX	149541199	149541200	CXorf40A	protein_coding	1_2						M	M						R	R	MM	RR	-0.321	0	0	42	O	0.452381	0.452381	0.0952381
chrX	155259146	155259147	RAB39B	protein_coding	1_2						M	M						A	A	MM	AA	1.71	1	0	35	O	0.314286	0.457143	0.228571
chr1	28240228	28240229	RP5-1092A3.4	antisense	2_1						P	M						A	A	PM	AA	0.551	0.005	0	30	O	0	0.533333	0.466667
chr1	81502301	81502302	RP5-837I24.1	processed_pseudogene	2_1	M	P						A	A						MP	AA	-0.18	0.182	0	29	G	0	1	0
chr1	91643341	91643342	HSP90B3P	processed_pseudogene	2_1					M		P					A		A	MP	AA	3.034	1	0	9		0	1	0
chr1	101371522	101371523	LINC01307	lincRNA	2_1		M			P				R			R			MP	RR	-1.988	0	0	63	G	1	0	0
chr1	171339692	171339693	FMO4	protein_coding	2_1					M	P						A	A		MP	AA	3.15	1	0	111	G	0	1	0
chr1	192247687	192247688	RP11-142L4.2	processed_pseudogene	2_1		M		P	P	P	P		A		A	A	A	A	MPPPP	AAAAA	3.711	1	0	101	G	0	1	0
chr1	236484210	236484211	ENO1P1	transcribed_processed_pseudogene	2_1			P	M						A	A				PM	AA	-1.782	0.023	0	100	G	0	1	0
chr1	236542977	236542978	RP11-385F5.4	antisense	2_1		M				M	P		R				R	R	MMP	RRR	1.744	0.955	1	43	G	1	0	0
chr1	236542999	236543000	RP11-385F5.4	antisense	2_1		M				M	P		R				R	R	MMP	RRR	1.53	1	1	16	G	1	0	0
chr10	22536358	22536359	PIP4K2A	protein_coding	2_1	P	M			P	M		R	R			R	R		PMPM	RRRR	0.394	0.983	0	42	G	1	0	0
chr10	32102782	32102783	RPS4XP11	processed_pseudogene	2_1		P	M	M	P	P			R	R	R	R	R		PMMPP	RRRRR	0.362	1	0	94	G	1	0	0
chr10	50265406	50265407	DYNC1I2P1	processed_pseudogene	2_1				P		M					A		A		PM	AA	2.269	1	0	84	G	0	1	0
chr10	50265721	50265722	DYNC1I2P1	processed_pseudogene	2_1				M		P					R		R		MP	RR	2.574	1	0	103	G	1	0	0
chr10	50266279	50266280	DYNC1I2P1	processed_pseudogene	2_1				P		M					A		A		PM	AA	5.41	1	0	85	G	0	1	0
chr10	50266400	50266401	DYNC1I2P1	processed_pseudogene	2_1				P		M					A		A		PM	AA	0.237	0.998	0	85	G	0	1	0
chr10	50266681	50266682	DYNC1I2P1	processed_pseudogene	2_1				P		M					A		A		PM	AA	0.395	0.523	0	102	G	0	1	0
chr11	32103431	32103432	RP1-65P5.3	antisense	2_1					M	P						A	A		MP	AA	-2.107	0	0	35	G	0	1	0
chr11	32104414	32104415	RP1-65P5.3	antisense	2_1					P	M						R	R		PM	RR	-0.652	0.114	0	42	G	1	0	0
chr11	57576550	57576551	RPS4XP13	processed_pseudogene	2_1		M			P				R			R			MP	RR	4.157	1	0	43	G	1	0	0
chr11	94188444	94188445			2_1						P	M						R	R	PM	RR	0.785	0.006	0	35	G	1	0	0
chr11	94188643	94188644	RP11-680H20.1	processed_pseudogene	2_1		M					P		R					R	MP	RR	0.27	0.998	0	102	G	1	0	0
chr12	9715651	9715652			2_1					P		M					A		A	PM	AA	1.02	0.001	0	16	O	0	0.5625	0.4375
chr12	63823209	63823210	PABPC1P4	processed_pseudogene	2_1				P	M	M					R	R	R		PMM	RRR	1.288	1	0	74	G	1	0	0
chr12	80102903	80102904	RP11-244J10.1	processed_pseudogene	2_1	M					P		A					A		MP	AA	4.245	1	0	31	G	0	1	0
chr12	80103044	80103045	RP11-244J10.1	processed_pseudogene	2_1	M					P		A					A		MP	AA	3.921	1	0	31	G	0	1	0
chr12	94548446	94548447	SUCLG2P2	processed_pseudogene	2_1		M			M	P			A			A	A		MMP	AAA	0.399	1	0	71	G	0	1	0
chr12	112919387	112919388	RP1-71H24.1	antisense	2_1				M		P					A		A		MP	AA	0.729	0.003	0	122	G	0	1	0
chr13	95854409	95854410	UGGT2	protein_coding	2_1			M				P			A				A	MP	AA	-1.085	0.007	0	80	O	0.1125	0.1125	0.775
chr14	81916605	81916606	EIF3LP1	processed_pseudogene	2_1				M	P						A	A			MP	AA	1.623	0.947	0	51	G	0	1	0
chr15	94856752	94856753	CTD-2576F9.2	lincRNA	2_1	P	M			P		P	R	R			R		R	PMPP	RRRR	-2.354	0	0	48	G	1	0	0
chr16	4426087	4426088	DNAJA3	protein_coding	2_1		P					M		A					A	PM	AA	0.093	0.89	1	30	G	0	1	0
chr16	4434394	4434395	DNAJA3	protein_coding	2_1		P					M		A					A	PM	AA	2.04	0.948	1	32	G	0	1	0
chr16	15036082	15036083	PDXDC1	protein_coding	2_1			P	M						R	R				PM	RR	-0.07	0.002	0	50	G	1	0	0
chr16	15036112	15036113	PDXDC1	protein_coding	2_1			P	M	M					A	A	A			PMM	AAA	0.524	0.001	0	102	G	0	1	0
chr16	15038104	15038105	NTAN1	protein_coding	2_1			P	M	M					A	A	A			PMM	AAA	4.623	1	1	103	G	0	1	0
chr16	15038116	15038117	NTAN1	protein_coding	2_1			P	M	M					A	A	A			PMM	AAA	0.417	0	1	102	G	0	1	0
chr17	28468294	28468295	RPS7P1	processed_pseudogene	2_1					M		P					R		R	MP	RR	1.829	1	0	37	G	1	0	0
chr17	57118399	57118400	AKAP1	protein_coding	2_1						M	P						R	R	MP	RR	-6.543	0	0	19	G	1	0	0
chr17	61590591	61590592	NACA2	protein_coding	2_1	M				P			R				R			MP	RR	5.262	1	1	6		1	0	0
chr17	61590990	61590991	NACA2	protein_coding	2_1	M				P			R				R			MP	RR	2.755	0.996	1	6		1	0	0
chr19	12390243	12390244	ZNF799	protein_coding	2_1		P					M		R					R	PM	RR	-0.268	0	0	23	G	1	0	0
chr19	18031186	18031187	CTB-52I2.4	transcribed_processed_pseudogene	2_1					P		M					R		R	PM	RR	5.115	1	0	90	O	0.933333	0	0.0666667
chr19	38706104	38706105	ACTN4	protein_coding	2_1						P	M						A	A	PM	AA	-2.544	0	0	54	G	0	1	0
chr19	38817549	38817550	AC104534.3	protein_coding	2_1				P		M					A		A		PM	AA	-3.214	0	0	40	G	0	1	0
chr19	39684069	39684070	LGALS17A	transcribed_unprocessed_pseudogene	2_1			P			M				R			R		PM	RR	-0.217	0	0	106	O	0.556604	0.00943396	0.433962
chr19	39943283	39943284	PRR13P5	processed_pseudogene	2_1					P		M					A		A	PM	AA	-0.112	0.991	0	25	G	0	1	0
chr19	53224138	53224139	NDUFV2P1	processed_pseudogene	2_1				M	P						A	A			MP	AA	0.088	0.996	0	119	G	0	1	0
chr2	65205722	65205723	AC007318.5	processed_pseudogene	2_1		P	M		P				R	R		R			PMP	RRR	0.344	0.999	0	59	G	1	0	0
chr2	113265639	113265640	PAX8	protein_coding	2_1					M	P						R	R		MP	RR	0.377	0	0	51	O	0.568627	0.176471	0.254902
chr2	131444008	131444009	AC073869.20	processed_pseudogene	2_1	M	P						A	A						MP	AA	-1.943	0	0	28	G	0	1	0
chr2	183607992	183607993	CACYBPP2	processed_pseudogene	2_1	P	M						R	R						PM	RR	2.473	0.989	0	4		1	0	0
chr20	1922461	1922462	SIRPA	protein_coding	2_1		P			M				R			R			PM	RR	-0.91	0	1	9		1	0	0
chr20	5292667	5292668	UBE2D3P1	processed_pseudogene	2_1					M		P					A		A	MP	AA	1.718	1	0	44	G	0	1	0
chr20	38421036	38421037	SNHG17	processed_transcript	2_1						M	P						R	R	MP	RR	-0.079	0	0	31	O	0.645161	0.0322581	0.322581
chr20	38422169	38422170	SNHG17	processed_transcript	2_1						P	M						A	A	PM	AA	-1.513	0	0	78	O	0.602564	0.0384615	0.358974
chr20	45640576	45640577	RPS2P7	processed_pseudogene	2_1		M					P		A					A	MP	AA	4.182	1	0	42	G	0	1	0
chr21	36130723	36130724	MEMO1P1	processed_pseudogene	2_1					P		M					R		R	PM	RR	5.66	1	0	79	G	1	0	0
chr21	44133713	44133714	C21orf33	protein_coding	2_1		M					P		R					R	MP	RR	-0.867	0	1	26	G	1	0	0
chr21	44145590	44145591	C21orf33	protein_coding	2_1		M				P			R				R		MP	RR	-2.763	0	0	23	G	1	0	0
chr22	50206892	50206893	SELO	protein_coding	2_1					P		M					R		R	PM	RR	-2.602	0	0	1		1	0	0
chr3	6773300	6773301	MRPS36P1	processed_pseudogene	2_1		M	M	M	P		P		R	R	R	R		R	MMMPP	RRRRR	0.631	0.997	0	95	G	1	0	0
chr3	61743049	61743050	RPL10AP6	processed_pseudogene	2_1	P	M						R	R						PM	RR	2.791	0.01	0	39	G	1	0	0
chr3	120806181	120806182	NAP1L1P3	processed_pseudogene	2_1	M	M					P	A	A					A	MMP	AAA	0.408	0.765	0	29	G	0	1	0
chr3	143176701	143176702	PBX2P1	processed_pseudogene	2_1		P		P			M		R		R			R	PPM	RRR	6.413	1	0	114	G	1	0	0
chr3	185417659	185417660	RPL4P4	processed_pseudogene	2_1				M	P						R	R			MP	RR	-0.513	0	0	103	G	1	0	0
chr4	76959039	76959040	TXNP6	processed_pseudogene	2_1	P						M	R						R	PM	RR	1.703	0.924	0	41	G	1	0	0
chr4	112788136	112788137	RPL7AP30	processed_pseudogene	2_1					P	M						A	A		PM	AA	0.325	1	0	31	G	0	1	0
chr4	117575614	117575615	NT5C3AP1	transcribed_processed_pseudogene	2_1		M			P				R			R			MP	RR	1.105	0.017	0	36	G	1	0	0
chr4	145376175	145376176	RTN3P1	processed_pseudogene	2_1				P	M		M				R	R		R	PMM	RRR	0.368	0.002	0	106	G	1	0	0
chr5	96740782	96740783	CAST	protein_coding	2_1		P	M						R	R					PM	RR	1.085	0.882	0	94	G	1	0	0
chr5	103559422	103559423	NUDT12	protein_coding	2_1		M					P		R					R	MP	RR	0.829	1	0	23	O	0.73913	0.0434783	0.217391
chr5	150446962	150446963	RPS14	protein_coding	2_1		M	P			M			R	R			R		MPM	RRR	1.46	1	0	81	G	0.962963	0	0.037037
chr5	178056116	178056117	RP11-889L3.1	processed_pseudogene	2_1		P		M					A		A				PM	AA	4.053	1	0	124	G	0	0.991935	0.00806452
chr6	24976510	24976511	PPIAP29	processed_pseudogene	2_1		M		M	P				R		R	R			MMP	RRR	2.217	0.618	0	97	G	1	0	0
chr6	29945052	29945053	HLA-A	protein_coding	2_1		P					M		R					R	PM	RR	-0.271	0	0	86	G	1	0	0
chr6	31161838	31161839	TCF19	protein_coding	2_1						P	M						R	R	PM	RR	1.16	0.009	1	73	G	1	0	0
chr6	31161864	31161865	TCF19	protein_coding	2_1						P	M						R	R	PM	RR	0.321	0.039	0	57	G	1	0	0
chr6	31163791	31163792	TCF19	protein_coding	2_1						P	M						R	R	PM	RR	-1.032	0	0	63	G	1	0	0
chr6	31354781	31354782	HLA-B	protein_coding	2_1			M			P				R			R		MP	RR	-0.407	0	0	42	G	1	0	0
chr6	32642479	32642480	HLA-DQA1	protein_coding	2_1	M				P			R				R			MP	RR	-0.832	0	0	14	G	0.928571	0.0714286	0
chr6	32661431	32661432	HLA-DQB1	protein_coding	2_1	P	M					P	R	R					R	PMP	RRR	2.759	1	1	28	G	1	0	0
chr6	32850996	32850997	TAP1	protein_coding	2_1					M		P					A		A	MP	AA	-1.18	0	1	71	G	0	1	0
chr6	42956454	42956455	RPL24P4	processed_pseudogene	2_1		M			P	P			R			R	R		MPP	RRR	5.484	1	0	36	G	1	0	0
chr7	5977708	5977709	PMS2	protein_coding	2_1	P	M				P	M	R	R				R	R	PMPM	RRRR	4.852	1	1	45	G	1	0	0
chr7	55473013	55473014	VOPP1	protein_coding	2_1		M					P		A					A	MP	AA	-4.045	0	0	30	G	0	1	0
chr7	131662249	131662250	EEF1B2P6	processed_pseudogene	2_1	P	M						R	R						PM	RR	2.535	0.999	0	18	G	1	0	0
chr7	135171981	135171982			2_1		M			P				A			A			MP	AA	-1.404	0.022	0	14	O	0	0.714286	0.285714
chr8	106697815	106697816	TAGLN2P1	processed_pseudogene	2_1	M				P		M	A				A		A	MPM	AAA	4.549	1	0	34	G	0	1	0
chr8	143580182	143580183	EEF1D	protein_coding	2_1		P	M	P					A	A	A				PMP	AAA	-0.711	0.067	0	80	G	0	1	0
chr9	2876108	2876109	GPS2P1	processed_pseudogene	2_1		P	P	M					R	R	R				PPM	RRR	3.13	1	0	60	G	1	0	0
chr9	30689221	30689222	RBMXP2	processed_pseudogene	2_1		M				P	M		A				A	A	MPM	AAA	4.755	1	0	107	G	0	1	0
chr9	33625083	33625084	ANXA2P2	processed_pseudogene	2_1				M		M	P				R		R	R	MMP	RRR	1.861	1	0	122	G	1	0	0
chr9	105525778	105525779	RALGAPA1P	processed_pseudogene	2_1				M			P				A			A	MP	AA	3.979	1	0	73	G	0	0.986301	0.0136986
chrX	15397460	15397461	PIR	protein_coding	2_1		P				M			A				A		PM	AA	0.127	0.994	0	61	O	0.377049	0.47541	0.147541
chrX	54809927	54809928	MAGED2	protein_coding	2_1		P			M		M		A			A		A	PMM	AAA	1.096	0.026	0	58	O	0.465517	0.431034	0.103448
chrX	54810071	54810072	MAGED2	protein_coding	2_1		P			M		M		A			A		A	PMM	AAA	-4.749	0	0	61	O	0.442623	0.491803	0.0655738
chrX	54810906	54810907	MAGED2	protein_coding	2_1		P			M		M		A			A		A	PMM	AAA	0.165	0.998	0	62	O	0.467742	0.467742	0.0645161
chrX	54811643	54811644	MAGED2	protein_coding	2_1		P			M		M		A			A		A	PMM	AAA	1.166	1	0	61	O	0.42623	0.42623	0.147541
chrX	71130096	71130097	MED12	protein_coding	2_1		P			M				R			R			PM	RR	-1.084	0.005	0	47	O	0.404255	0.382979	0.212766
chrX	76334952	76334953	LDHBP2	processed_pseudogene	2_1		P			P		M		R			R		R	PPM	RRR	-0.063	0	0	16	G	1	0	0
chrX	76335721	76335722	LDHBP2	processed_pseudogene	2_1		P			P		M		R			R		R	PPM	RRR	0.894	0.555	0	30	G	1	0	0
chrX	101163214	101163215	CENPI	protein_coding	2_1		P					M		A					A	PM	AA	0.359	0.003	0	46	O	0.369565	0.434783	0.195652
chrX	101163245	101163246	CENPI	protein_coding	2_1		P					M		A					A	PM	AA	0.1	0.002	0	35	O	0.4	0.457143	0.142857
chrX	101163457	101163458	CENPI	protein_coding	2_1		P					M		A					A	PM	AA	-0.311	0	0	51	O	0.313725	0.411765	0.27451
chrX	103676031	103676032	MORF4L2	protein_coding	2_1		P				M			R				R		PM	RR	0.951	0.998	0	42	O	0.285714	0.642857	0.0714286
chrX	123911790	123911791	XIAP	protein_coding	2_1		P			M		M		A			A		A	PMM	AAA	0.671	0.098	0	63	O	0.428571	0.428571	0.142857
chrX	123912421	123912422	XIAP	protein_coding	2_1		P			M		M		A			A		A	PMM	AAA	-1.259	0.095	0	63	O	0.396825	0.52381	0.0793651
chrX	146620011	146620012	RP1-203P18.1	processed_pseudogene	2_1		M					P		A					A	MP	AA	0.304	0.978	0	12	G	0	1	0
chrX	153351282	153351283	ZNF275	protein_coding	2_1		P				M			A				A		PM	AA	0.041	0	0	45	O	0.533333	0.333333	0.133333
chrX	153351493	153351494	ZNF275	protein_coding	2_1		P				M			A				A		PM	AA	-0.476	0.001	0	17	O	0.588235	0.352941	0.0588235
chrX	153910799	153910800	ARHGAP4	protein_coding	2_1		P			M				A			A			PM	AA	-1.14	0	0	45	O	0.533333	0.377778	0.0888889
chr11	308289	308290	IFITM2	protein_coding	2_2	M	M			P			A	R			A			MMP	ARA	-4.848	0	1	28	O	0.75	0.107143	0.142857
chr12	54456091	54456092	GTSF1	protein_coding	2_2					M		P					A		R	MP	AR	0.605	1	0	24	O	0.333333	0.541667	0.125
chr12	76853369	76853370	ZDHHC17	protein_coding	2_2			P	M						R	A				PM	RA	0.809	0.017	0	67	O	0.0447761	0.0597015	0.895522
chr17	76167739	76167740	RNF157	protein_coding	2_2				P	M						R	A			PM	RA	3.678	1	0	83	O	0.120482	0.156627	0.722892
chr8	102529488	102529489	KB-1980E6.3	lincRNA	2_2			M		P					R		A			MP	RA	0.08	0	0	38	O	0.342105	0.210526	0.447368
chrX	9718146	9718147	TBL1X	protein_coding	2_2		P			M				R			A			PM	RA	-1.703	0	0	24	O	0.541667	0.291667	0.166667
chrX	30730166	30730167	GK	protein_coding	2_2		P					M		R					A	PM	RA	-0.001	0.007	0	16	O	0.5625	0.3125	0.125
chrX	73822480	73822481	XIST	lincRNA	2_2		M			P		P		R			A		A	MPP	RAA	-1.451	0.011	0	18	I	0.444444	0.555556	0
chrX	73826721	73826722	XIST	lincRNA	2_2		M			P		P		R			A		A	MPP	RAA	0.55	0.001	0	18	I	0.444444	0.555556	0
chrX	73847055	73847056	XIST	lincRNA	2_2		M			P		P		R			A		A	MPP	RAA	0.578	0.003	0	7		0.571429	0.428571	0
chrX	103587112	103587113	TCEAL4	protein_coding	2_2		P				M	M		A				R	R	PMM	ARR	-3.78	0	0	58	O	0.551724	0.327586	0.12069
chrX	129793913	129793914	SASH3	protein_coding	2_2		P			M				A			R			PM	AR	-0.583	0	0	11	O	0.363636	0.454545	0.181818
chrX	130065836	130065837	ELF4	protein_coding	2_2		P				M	M		R				A	R	PMM	RAR	-0.908	0	0	57	O	0.45614	0.438596	0.105263
chrX	132372268	132372269	MBNL3	protein_coding	2_2		P					M		A					R	PM	AR	-2.08	0	0	26	O	0.615385	0.307692	0.0769231
chrX	149479800	149479801	IDS	protein_coding	2_2		P			M	M			A			R	A		PMM	ARA	-2.226	0	0	71	O	0.492958	0.380282	0.126761
chrX	149481618	149481619	IDS	protein_coding	2_2		P			M	M	M		A			R	A	A	PMMM	ARAA	-1.003	0	0	49	O	0.489796	0.346939	0.163265
chrX	152850287	152850288	NSDHL	protein_coding	2_2		P			M	M			A			A	R		PMM	AAR	-0.673	0.07	0	17	O	0.352941	0.470588	0.176471
