# Supplementary material for: Assessment of imprinting- and genetic variation-dependent monoallelic expression using reciprocal allele descendants between human family trios
Source: Sci Rep. 2017 Aug 1;7:7038. doi: 10.1038/s41598-017-07514-z (PMC5539102; doi:10.1038/s41598-017-07514-z)
Supplement: Supplementary file 3 — Dataset 2 [file 41598_2017_7514_MOESM3_ESM.xlsx]

## Sheet: C1-1
Chr:End	Chr	Start	End	Gene_Name	share a LD block with eQTLs (European)	share a LD block with eQTLs (African)	share a LD block with eQTLs Asian)	share a LD block with aseQTLs (European)	share a LD block with aseQTLs (African)	share a LD block with aseQTLs Asian)	LDblock_CEPH	LDblock_YRI	LDblock_JC	minDist_CpGIsland	minDist_TF	minDist_CTCF	minDist_Enhancer	minDist_PolII
chr1:182383486	chr1	182383485	182383486	GLUL	no	no	no	no	no	no	chr1:182328198:182399901	chr1:182329754:182403230	chr1:182310275:182394500	7077	0	13018	3018	0
chr10:34331292	chr10	34331291	34331292	PARD3	yes	yes	yes	no	no	no	chr10:34237610:34403117	chr10:34330197:34369017	chr10:34320654:34368047	482905	25766	2208	1808	405907
chr15:24974365	chr15	24974364	24974365	SNRPN	no	no	no	no	no	no	chr15:24933223:24981346	chr15:24929367:24975697	chr15:24973340:25035446	18458	2127	15767	12635	0
chr15:25078994	chr15	25078993	25078994	SNHG14	yes	yes	yes	no	no	no	chr15:25065403:25096229	chr15:25077801:25079960	chr15:25078169:25080002	123087	7827	22264	117264	6523
chr6:3850959	chr6	3850958	3850959	FAM50B	no	no	no	no	no	no	chr6:3839544:3852100	chr6:3839684:3852119	chr6:3839717:3852292	145	18770	1310	10910	917
chrX:12887911	chrX	12887910	12887911	TLR7	no	no	no	no	no	no				87078	166516	6085	5517	2567
chrX:19359763	chrX	19359762	19359763	PDHA1	no	no	no	no	no	no				15402	25241	10419	1182	15197
chrX:19360666	chrX	19360665	19360666	MAP3K15	no	no	no	no	no	no				16305	26144	9516	2085	16100
chrX:37811476	chrX	37811475	37811476	CYBB	no	no	no	no	no	no				35567	158185	13563	439	23717
chrX:40606564	chrX	40606563	40606564	ATP6AP2	no	no	no	no	no	no				16559	83988	23327	2675	24416
chrX:46599693	chrX	46599692	46599693	SLC9A7	no	no	no	no	no	no				24226	44377	9256	56	24255
chrX:66597680	chrX	66597679	66597680	EDA2R	no	no	no	no	no	no				775218	170770	24495	23895	40539
chrX:71059642	chrX	71059641	71059642	SNX12	no	no	no	no	no	no				6237	60815	26904	7642	5732
chrX:79170974	chrX	79170973	79170974	GPR174	no	no	no	no	no	no				1031179	353798	88462	374	22658
chrX:79171491	chrX	79171490	79171491	GPR174	no	no	no	no	no	no				1031696	353281	88979	891	23175
chrX:101349769	chrX	101349768	101349769	BTK	no	no	no	no	no	no				807	88987	7348	8369	62
chrX:139726843	chrX	139726842	139726843	ATP11C	no	no	no	no	no	no				34329	24311	32790	843	204403

## Sheet: C1-2
Chr:End	Chr	Start	End	Gene_Name	share a LD block with eQTLs (European)	share a LD block with eQTLs (African)	share a LD block with eQTLs Asian)	share a LD block with aseQTLs (European)	share a LD block with aseQTLs (African)	share a LD block with aseQTLs Asian)	LDblock_CEPH	LDblock_YRI	LDblock_JC	minDist_CpGIsland	minDist_TF	minDist_CTCF	minDist_Enhancer	minDist_PolII
chr1:15807492	chr1	15807491	15807492	UQCRHL	no	no	no	no	no	no	chr1:15789198:15874279	chr1:15791582:15907882	chr1:15789505:16070871	27274	3783	3534	7110	4495
chr1:44122223	chr1	44122222	44122223	RP11-570P14.1	yes	yes	yes	no	no	no	chr1:44101648:44155383	chr1:44106457:44249344	chr1:44118644:44256244	18496	18405	18251	20051	72903
chr1:72275051	chr1	72275050	72275051	GDI2P2	no	no	no	no	no	no	chr1:72238432:72381313	chr1:72224046:72284911	chr1:72144869:72282271	8276	239787	7542	13351	7597
chr1:77811292	chr1	77811291	77811292	RP11-181C21.4	yes	yes	yes	no	no	no	chr1:77727137:77831564	chr1:77752549:77827044	chr1:77714758:77833297	390	40408	507	6095	270
chr1:192247356	chr1	192247355	192247356	RP11-142L4.3	no	no	no	no	no	no	chr1:192120953:192350159	chr1:192111471:192351115	chr1:192093653:192353302	561147	226780	11854	9446	141817
chr1:224175668	chr1	224175667	224175668	RP11-365O16.1	no	no	no	no	no	no	chr1:224172822:224182309	chr1:224174822:224214293	chr1:224172822:224194757	7216	14904	4254	1134	0
chr10:119136944	chr10	119136943	119136944	FAM45A	yes	yes	yes	no	no	no	chr10:119021884:119174666	chr10:119019690:119170096	chr10:119020186:119178230	28330	12795	877	16925	1202
chr11:567391	chr11	567390	567391	MIR210HG	yes	no	yes	no	no	yes	chr11:555298:573554	chr11:565466:568211	chr11:556048:633218	548	29814	820	3581	0
chr11:11352722	chr11	11352721	11352722	RP11-567I13.1	no	no	no	no	no	no	chr11:11346295:11362800	chr11:11349599:11362584	chr11:11346549:11362458	267853	121291	47887	3722	267525
chr11:62567436	chr11	62567435	62567436	RP11-864I4.1	yes	yes	yes	no	no	no	chr11:62490856:62693647	chr11:62529246:62688269	chr11:62540654:62680640	6321	190389	6482	0	1998
chr11:119018422	chr11	119018421	119018422	RPS25	yes	yes	yes	no	no	no	chr11:118969769:119190835	chr11:119006977:119196455	chr11:118985826:119193345	0	2664	12427	5627	0
chr11:119018475	chr11	119018474	119018475	TRAPPC4	yes	yes	yes	no	no	no	chr11:118969769:119190835	chr11:119006977:119196455	chr11:118985826:119193345	0	2717	12374	5574	0
chr11:130233718	chr11	130233717	130233718	ZBTB44	yes	yes	yes	yes	no	yes	chr11:130080923:130270297	chr11:130189346:130258336	chr11:130120716:130241761	23972	89180	20088	9684	51530
chr12:3211943	chr12	3211942	3211943	TSPAN9	no	no	no	no	no	no	chr12:3198678:3218239	chr12:3201154:3218304	chr12:3200770:3218216	10839	2559	3736	4136	11199
chr12:49272726	chr12	49272725	49272726	RP11-161H23.5	yes	no	yes	no	no	no	chr12:49263808:49397299	chr12:49271836:49276535	chr12:49262861:49357444	7334	86951	9401	3801	0
chr13:19304819	chr13	19304818	19304819	MRPL3P1	no	no	no	no	no	no	chr13:19267702:19316366	chr13:19272889:19309910	chr13:19302868:19312461	39627	134269	18571	59971	186397
chr14:21360970	chr14	21360969	21360970	SUPT16H	yes	yes	yes	no	no	no	chr14:21349068:21431977	chr14:21358108:21420036	chr14:21344168:21419973	22370	58076	6545	13457	8914
chr14:66013530	chr14	66013529	66013530	YBX1P1	yes	yes	yes	no	no	no	chr14:65785948:66287741	chr14:65802722:66277017	chr14:65857124:66287206	86	57208	24903	3930	14
chr14:93951075	chr14	93951074	93951075	ASB2	yes	yes	yes	no	no	no	chr14:93706607:94066471	chr14:93818907:94046500	chr14:93704034:94069967	11251	40928	657	12745	3921
chr14:93951240	chr14	93951239	93951240	ASB2	yes	yes	yes	no	no	no	chr14:93706607:94066471	chr14:93818907:94046500	chr14:93704034:94069967	11416	41093	492	12910	3756
chr15:25117417	chr15	25117416	25117417	SNHG14	no	no	no	no	no	no		chr15:25117340:25118122	chr15:25109688:25117690	161510	16332	17115	155687	16062
chr15:44733717	chr15	44733716	44733717	TRIM69	yes	yes	yes	no	no	no	chr15:43900209:45001889	chr15:44516067:45025089	chr15:44594832:45000921	21570	55100	4538	1064	1416
chr15:44733737	chr15	44733736	44733737	TRIM69	yes	yes	yes	no	no	no	chr15:43900209:45001889	chr15:44516067:45025089	chr15:44594832:45000921	21590	55080	4518	1084	1436
chr15:66490572	chr15	66490571	66490572	SNAPC5	no	no	no	no	no	no	chr15:66487442:66493990	chr15:66456959:66490835	chr15:66489538:66493990	7024	98004	7185	2785	1952
chr15:99259545	chr15	99259544	99259545	HSP90B2P	no	no	no	no	no	no	chr15:99242707:99310956	chr15:99254258:99293488	chr15:99241611:99267568	7708	46002	13153	1649	7510
chr17:67982579	chr17	67982578	67982579	BPTF	yes	yes	yes	no	no	no	chr17:67964122:68035267	chr17:67964219:68024377	chr17:67968604:68082842	10527	40026	16786	8616	7308
chr17:73068087	chr17	73068086	73068087	RP11-766H1.1	no	no	no	no	no	no	chr17:72958370:73069515	chr17:73031200:73070181	chr17:73028923:73078306	96697	128485	7924	1887	24330
chr19:46634202	chr19	46634201	46634202	GNG8	yes	yes	yes	yes	yes	yes	chr19:46567245:46764390	chr19:46576300:46701129	chr19:46577526:46703453	322	20407	0	27545	0
chr19:49933458	chr19	49933457	49933458	ATF5	no	no	no	no	no	no	chr19:49932762:49941601	chr19:49932355:49942432	chr19:49932053:49942568	3577	6811	3801	6144	0
chr19:49933723	chr19	49933722	49933723	ATF5	no	no	no	no	no	no	chr19:49932762:49941601	chr19:49932355:49942432	chr19:49932053:49942568	3842	6546	3536	5879	0
chr2:9271603	chr2	9271602	9271603	EIF1P7	no	no	no	no	no	no	chr2:9252852:9279748	chr2:9252788:9273725	chr2:9250809:9273622	47512	110483	6884	1118	15940
chr2:42350666	chr2	42350665	42350666	COX7A2L	no	no	no	no	no	no	chr2:42338874:42360141	chr2:42347285:42351074	chr2:42347382:42369965	10267	16539	11101	2101	6489
chr2:85343734	chr2	85343733	85343734	RETSAT	yes	yes	yes	no	no	no	chr2:85317505:85364138	chr2:85329124:85366289	chr2:85327636:85368090	10776	43043	23534	13734	9382
chr2:112621942	chr2	112621941	112621942	AC079922.2	yes	no	no	no	no	no	chr2:112517844:112641568	chr2:112621721:112622240	chr2:112621528:112622240	23483	120505	0	2942	2456
chr2:113658498	chr2	113658497	113658498	RP11-395L14.17	yes	yes	yes	no	no	no	chr2:113578836:113715452	chr2:113581302:113667717	chr2:113575549:113688379	30942	22792	1568	7498	424
chr2:170752617	chr2	170752616	170752617	EIF2S2P4	yes	yes	yes	no	no	no	chr2:170646366:170980967	chr2:170652107:170963166	chr2:170658445:170955861	18430	11383	13128	6017	686
chr2:171517490	chr2	171517489	171517490	AC007969.5	no	no	no	no	no	no	chr2:171505595:171531970	chr2:171505705:171522819	chr2:171505634:171522366	0	23704	1201	6601	0
chr20:17517124	chr20	17517123	17517124	RPS27AP2	no	no	no	no	no	no	chr20:17492960:17534070	chr20:17492133:17530394	chr20:17493453:17537266	13710	8553	11886	124	3444
chr22:41676908	chr22	41676907	41676908	SNU13	yes	yes	yes	yes	no	no	chr22:41628163:42225917	chr22:41667629:41759303	chr22:41672271:41683144	5149	11411	3354	7848	2055
chr22:42511613	chr22	42511612	42511613	RRP7A	yes	yes	yes	no	no	no	chr22:42418185:42650828	chr22:42506370:42536974	chr22:42466509:42538867	2357	17844	343	942	0
chr3:45159873	chr3	45159872	45159873	RPS24P8	yes	yes	yes	no	no	no	chr3:45150362:45166253	chr3:45153296:45166025	chr3:45150362:45166025	13419	184155	11415	11815	6879
chr3:112544110	chr3	112544109	112544110	ATG3	yes	yes	yes	no	no	no	chr3:112533667:112705020	chr3:112524123:112695707	chr3:112536650:112694576	17066	29024	2213	1813	16698
chr4:102794659	chr4	102794658	102794659	UBE2D3	yes	yes	yes	no	no	no	chr4:102763684:102885690	chr4:102732881:102947375	chr4:102747927:102961079	31816	1687	6816	5659	1399
chr4:112788190	chr4	112788189	112788190	RPL7AP30	yes	no	yes	no	no	no	chr4:112551492:112806295	chr4:112766539:112795955	chr4:112552163:112789774	81839	24858	21384	18418	28402
chr4:188738623	chr4	188738622	188738623	RP11-756P10.3	no	no	no	no	no	no	chr4:188734027:188812587	chr4:188735086:188796311	chr4:188729524:188812867	57989	43075	1290	1290	0
chr5:25909655	chr5	25909654	25909655	MSNP1	no	no	no	no	no	no	chr5:25887139:25992457	chr5:25909322:25911015	chr5:25887139:25991956	113	47072	46858	57344	86
chr5:73508920	chr5	73508919	73508920	RP11-79P5.10	no	no	no	no	no	no	chr5:73507765:73516091	chr5:73508106:73519510	chr5:73507782:73519510	10104	20694	10429	1173	1428
chr5:116052322	chr5	116052321	116052322	ARL14EPL	yes	yes	yes	no	no	no	chr5:115976983:116088198	chr5:116044884:116068772	chr5:116045273:116063260	32563	123061	9995	12522	31517
chr5:178055693	chr5	178055692	178055693	RP11-889L3.1	yes	yes	yes	no	no	no	chr5:178008827:178092462	chr5:178013131:178068497	chr5:178006547:178090071	6	14292	2519	6508	19947
chr5:178056183	chr5	178056182	178056183	RP11-889L3.1	yes	yes	yes	no	no	no	chr5:178008827:178092462	chr5:178013131:178068497	chr5:178006547:178090071	223	13802	3009	6018	19457
chr6:26539950	chr6	26539949	26539950	HMGN4	yes	yes	yes	no	no	no	chr6:26460955:26701635	chr6:26479150:26670612	chr6:26393161:26567988	1163	25330	3976	5652	471
chr6:29945765	chr6	29945764	29945765	HLA-A	yes	yes	yes	no	no	no	chr6:29944896:30060952	chr6:29944896:30073250	chr6:29944658:29947140	2175	67481	6157	9637	0
chr6:32581624	chr6	32581623	32581624	HLA-DRB1	yes	yes	yes	no	no	no	chr6:32579769:32583054	chr6:32579943:32583056	chr6:32580142:32583039	2451	0	22506	1023	0
chr6:32641650	chr6	32641649	32641650	HLA-DQA1	no	no	no	no	no	no	chr6:32641642:32641904	chr6:32641625:32641751		22732	3334	18732	2151	0
chr6:32642029	chr6	32642028	32642029	HLA-DQA1	no	no	no	no	no	no				22353	2955	19111	1772	0
chr6:32643864	chr6	32643863	32643864	HLA-DQA1	yes	yes	yes	no	no	no	chr6:32642938:32647982	chr6:32643844:32644094	chr6:32643020:32646859	20518	1120	20946	0	0
chr6:32644850	chr6	32644849	32644850	HLA-DQA1	yes	yes	yes	no	no	no	chr6:32642938:32647982	chr6:32644264:32646763	chr6:32643020:32646859	19532	134	21932	849	0
chr6:32658472	chr6	32658471	32658472	HLADQB1	yes	yes	yes	no	no	no	chr6:32656691:32658866	chr6:32658310:32658665	chr6:32658310:32658610	5910	11837	33448	0	0
chr6:32659937	chr6	32659936	32659937	HLA-DQB1-AS1	yes	yes	yes	no	no	no	chr6:32659419:32670978	chr6:32659520:32660582	chr6:32659443:32667381	4445	13302	31983	182	0
chr6:33065198	chr6	33065197	33065198	HLA-DPA1	yes	yes	yes	yes	yes	yes	chr6:33054378:33083036	chr6:33057104:33088084	chr6:33054413:33082514	15442	3431	4122	403	0
chr6:63211948	chr6	63211947	63211948	FKBP1C	no	no	no	no	no	no	chr6:62693682:63225443	chr6:63095096:63225137	chr6:63163478:63491314	360299	24560	33993	143254	310366
chr6:63211968	chr6	63211967	63211968	FKBP1C	no	no	no	no	no	no	chr6:62693682:63225443	chr6:63095096:63225137	chr6:63163478:63491314	360279	24540	33973	143234	310346
chr6:85286683	chr6	85286682	85286683	RP11-30P6.1	yes	yes	no	no	no	no	chr6:85267365:85378583	chr6:85281395:85359243	chr6:85214184:85287088	445	35361	36531	4931	116307
chr6:116253958	chr6	116253957	116253958	TSPYL4	yes	yes	yes	no	no	no	chr6:116170219:116280567	chr6:116161554:116280856	chr6:116173621:116298479	0	33767	7408	2194	0
chr6:149027368	chr6	149027367	149027368	UST	no	no	no	no	no	no	chr6:148923638:149031592	chr6:149019813:149030881	chr6:148975942:149051634	148656	47528	0	0	3285
chr6:149978163	chr6	149978162	149978163	BTF3P10	yes	yes	yes	no	no	no	chr6:149802179:150201072	chr6:149800870:150083416	chr6:149884997:150180009	11958	10400	2951	2651	13594
chr6:166064836	chr6	166064835	166064836	GAPDHP72	no	no	yes	no	no	no	chr6:166064041:166068341	chr6:166064102:166069128	chr6:166062620:166068551	56083	11835	6915	28115	58700
chr7:10451479	chr7	10451478	10451479	HSPA8P8	no	no	no	no	no	no	chr7:10358140:10481779	chr7:10359885:10477947	chr7:10356465:10480634	328200	137552	38447	21447	256013
chr8:56050655	chr8	56050654	56050655	RP11-446E9.1	yes	no	yes	no	no	no	chr8:55914619:56072883	chr8:56023769:56057749	chr8:55914981:56074823	23343	42969	6824	9347	18911
chr8:74603964	chr8	74603963	74603964	RP11-730G20.2	no	no	no	yes	no	yes	chr8:74488127:74738502	chr8:74519167:74667069	chr8:74600555:74808836	253155	4014	29223	7979	252910
chr8:133238187	chr8	133238186	133238187	NDRG1	yes	no	no	no	no	no	chr8:133233835:133314181	chr8:133165745:133241519	chr8:133150103:133244613	58137	3499	18292	15387	0
chr9:37007478	chr9	37007477	37007478	RP11-297B17.3	yes	yes	no	no	no	no	chr9:37002547:37379970	chr9:37004027:37031074	chr9:37001863:37020950	4518	7296	7105	0	1407
chrX:1389431	chrX	1389430	1389431	SLC25A6	no	no	no	no	no	no				0	9147	25049	12048	0
chrX:46605533	chrX	46605532	46605533	SLC9A7	no	no	no	no	no	no				30066	50144	15096	3496	30095
chrX:48559738	chrX	48559737	48559738	TBC1D25	no	no	no	no	no	no				14690	46420	935	10335	10223
chrX:48579991	chrX	48579990	48579991	RP11-1148L6.5	no	no	no	no	no	no				5057	26167	21188	10	0
chrX:71062914	chrX	71062913	71062914	SNX12	no	no	no	no	no	no				9509	64087	30176	7426	4471
chrX:101349693	chrX	101349692	101349693	BTK	no	no	no	no	no	no				731	88911	7424	8293	0
chrX:108153728	chrX	108153727	108153728	ATG4A	no	no	no	no	no	no				61819	11775	11589	21013	61289
chrX:119453040	chrX	119453039	119453040	SLC25A43	no	no	no	no	no	no				15156	11552	15989	6789	14541
chrX:119453358	chrX	119453357	119453358	SLC25A43	no	no	no	no	no	no				14838	11870	15671	6471	14223
chrX:119453484	chrX	119453483	119453484	SLC25A43	no	no	no	no	no	no				14712	11996	15545	6345	14097
chrX:123908857	chrX	123908856	123908857	XIAP	no	no	no	no	no	no				48372	15361	572	3830	15445
chrX:134427212	chrX	134427211	134427212	PHF6	no	no	no	no	no	no				32672	93617	3185	4190	32466
chrX:149541185	chrX	149541184	149541185	CXorf40A	no	no	no	no	no	no				0	4339	1459	1459	0
chrX:149541200	chrX	149541199	149541200	CXorf40A	no	no	no	no	no	no				0	4324	1444	1444	0
chrX:155259147	chrX	155259146	155259147	RAB39B	no	no	no	no	no	no				4872	110946	5097	27905	4585

## Sheet: C2-1
Chr:End	Chr	Start	End	Gene_Name	share a LD block with eQTLs (European)	share a LD block with eQTLs (African)	share a LD block with eQTLs Asian)	share a LD block with aseQTLs (European)	share a LD block with aseQTLs (African)	share a LD block with aseQTLs Asian)	LDblock_CEPH	LDblock_YRI	LDblock_JC	minDist_CpGIsland	minDist_TF	minDist_CTCF	minDist_Enhancer	minDist_PolII	share a LD block with eQTLs (European)
chr1:28240229	chr1	28240228	28240229	RP5-1092A3.4	no	no	no	no	no	no	chr1:28204128:28244082	chr1:28206623:28246184	chr1:28208555:28242952	3764	31010	30886	0	686	no
chr1:81502302	chr1	81502301	81502302	RP5-837I24.1	no	no	no	no	no	no	chr1:81489546:81572830	chr1:81491004:81569755	chr1:81491209:81574646	298012	47288	47088	2900	113013	no
chr1:91643342	chr1	91643341	91643342	HSP90B3P	no	no	no	no	no	no	chr1:91632172:91660024	chr1:91629325:91657799	chr1:91631339:91658250	96243	25496	25552	250	69631	no
chr1:101371523	chr1	101371522	101371523	LINC01307	yes	yes	yes	no	no	no	chr1:101288442:101620239	chr1:101297751:101573814	chr1:101292672:101621619	134334	148739	4188	3588	0	yes
chr1:171339693	chr1	171339692	171339693	FMO4	yes	yes	yes	no	no	no	chr1:171314142:171365019	chr1:171308832:171359972	chr1:171239170:171358334	145686	40722	0	2093	13830	yes
chr1:192247688	chr1	192247687	192247688	RP11-142L4.2	no	no	no	no	no	no	chr1:192120953:192350159	chr1:192111471:192351115	chr1:192093653:192353302	560815	226448	12186	9114	142149	no
chr1:236484211	chr1	236484210	236484211	ENO1P1	yes	yes	yes	no	no	no	chr1:236468748:236511575	chr1:236442938:236500858	chr1:236443387:236510696	39561	2934	5503	8503	18947	yes
chr1:236542978	chr1	236542977	236542978	RP11-385F5.4	no	no	no	yes	no	yes	chr1:236541800:236557412		chr1:236541815:236560833	18670	106	0	1466	18090	no
chr1:236543000	chr1	236542999	236543000	RP11-385F5.4	no	no	no	yes	yes	yes	chr1:236541800:236557412	chr1:236542982:236565521	chr1:236541815:236560833	18692	84	0	1488	18112	no
chr10:22536359	chr10	22536358	22536359	PIP4K2A	yes	yes	yes	no	no	no	chr10:22152026:22763857	chr10:22513961:22562775	chr10:21684038:22786958	58238	14406	794	14808	4894	yes
chr10:32102783	chr10	32102782	32102783	RPS4XP11	yes	yes	yes	no	no	no	chr10:32078104:32353105	chr10:32088427:32367225	chr10:32054919:32353106	7126	2897	9144	944	36558	yes
chr10:50265407	chr10	50265406	50265407	DYNC1I2P1	yes	no	no	no	no	no	chr10:50244183:50387637	chr10:50238453:50296573	chr10:50240165:50307302	112232	6520	1034	1234	59796	yes
chr10:50265722	chr10	50265721	50265722	DYNC1I2P1	yes	no	no	no	no	no	chr10:50244183:50387637	chr10:50238453:50296573	chr10:50240165:50307302	112547	6205	1349	1549	59481	yes
chr10:50266280	chr10	50266279	50266280	DYNC1I2P1	yes	no	no	no	no	no	chr10:50244183:50387637	chr10:50238453:50296573	chr10:50240165:50307302	113105	5647	1907	2107	58923	yes
chr10:50266401	chr10	50266400	50266401	DYNC1I2P1	yes	no	no	no	no	no	chr10:50244183:50387637	chr10:50238453:50296573	chr10:50240165:50307302	113226	5526	2028	2228	58802	yes
chr10:50266682	chr10	50266681	50266682	DYNC1I2P1	yes	no	no	no	no	no	chr10:50244183:50387637	chr10:50238453:50296573	chr10:50240165:50307302	113507	5245	2309	2509	58521	yes
chr11:32103432	chr11	32103431	32103432	RP1-65P5.3	yes	yes	yes	no	no	no	chr11:32099529:32198215	chr11:32090250:32121942	chr11:32073639:32111895	11701	2289	11950	349	0	yes
chr11:32104415	chr11	32104414	32104415	RP1-65P5.3	yes	yes	yes	no	no	no	chr11:32099529:32198215	chr11:32090250:32121942	chr11:32073639:32111895	12684	1306	10967	0	140	yes
chr11:57576551	chr11	57576550	57576551	RPS4XP13	yes	yes	yes	no	no	no	chr11:57362803:57683637	chr11:57394057:57705708	chr11:57392824:57728221	8538	13610	7997	2196	8091	yes
chr11:94188445	chr11	94188444	94188445	AP002784.2	yes	yes	yes	no	no	no	chr11:94121071:94261255	chr11:94096885:94248949	chr11:94096805:94251132	58838	16351	4175	6575	57276	yes
chr11:94188644	chr11	94188643	94188644	RP11-680H20.1	yes	yes	yes	no	no	no	chr11:94121071:94261255	chr11:94096885:94248949	chr11:94096805:94251132	59037	16550	4374	6774	57475	yes
chr12:9715652	chr12	9715651	9715652	CLECL1	no	no	no	no	no	no	chr12:9712007:9716518	chr12:9710295:9719740	chr12:9713337:9716828	67396	179549	4304	0	0	no
chr12:63823210	chr12	63823209	63823210	PABPC1P4	no	no	no	no	no	no	chr12:63684107:63846742	chr12:63700131:63858506	chr12:63766991:63911055	1000	2844	0	3291	20256	no
chr12:80102904	chr12	80102903	80102904	RP11-244J10.1	no	no	no	no	no	no	chr12:79811429:80410839	chr12:79799277:80112793	chr12:79794919:80117560	167382	22455	1800	14600	166737	no
chr12:80103045	chr12	80103044	80103045	RP11-244J10.1	no	no	no	no	no	no	chr12:79811429:80410839	chr12:79799277:80112793	chr12:79794919:80117560	167523	22596	1941	14741	166878	no
chr12:94548447	chr12	94548446	94548447	SUCLG2P2	no	no	no	no	no	no	chr12:94546446:94579255	chr12:94541592:94562420	chr12:94533980:94564353	87916	15235	1765	1565	13619	no
chr12:112919388	chr12	112919387	112919388	RP1-71H24.1	yes	yes	yes	yes	yes	yes	chr12:112041485:112963672	chr12:112041174:112930420	chr12:112565472:112957127	18993	63613	9642	2360	11530	yes
chr13:95854410	chr13	95854409	95854410	UGGT2	no	no	no	no	no	no	chr13:95851285:95892017	chr13:95845796:95858554	chr13:95843380:95858686	176718	108810	19471	5392	176169	no
chr14:81916606	chr14	81916605	81916606	EIF3LP1	no	no	no	no	no	no	chr14:81882559:81921758	chr14:81914480:81921814	chr14:81841906:81921170	382516	143550	10434	54768	381566	no
chr15:94856753	chr15	94856752	94856753	CTD-2576F9.2	no	no	no	no	no	no	chr15:94856401:94863494	chr15:94856041:94858980	chr15:94855976:94861317	158	55757	25857	2057	0	no
chr16:4426088	chr16	4426087	4426088	DNAJA3	yes	yes	yes	no	no	no	chr16:4403600:4622037	chr16:4414543:4447552	chr16:4394711:4478195	0	19932	16346	2488	0	yes
chr16:4434395	chr16	4434394	4434395	DNAJA3	yes	yes	yes	no	no	no	chr16:4403600:4622037	chr16:4414543:4447552	chr16:4394711:4478195	8066	26611	24653	749	0	yes
chr16:15036083	chr16	15036082	15036083	PDXDC1	no	no	no	no	no	no		chr16:15032007:15047007	chr16:14476435:15062762	19265	118875	5505	4483	307	no
chr16:15036113	chr16	15036112	15036113	PDXDC1	no	no	no	no	no	no		chr16:15032007:15047007	chr16:14476435:15062762	19235	118905	5475	4513	337	no
chr16:15038105	chr16	15038104	15038105	NTAN1	no	no	no	no	no	no		chr16:15032007:15047007	chr16:14476435:15062762	17243	120897	3483	6505	2329	no
chr16:15038117	chr16	15038116	15038117	NTAN1	no	no	no	no	no	no		chr16:15032007:15047007	chr16:14476435:15062762	17231	120909	3471	6517	2341	no
chr17:28468295	chr17	28468294	28468295	RPS7P1	no	no	no	no	no	no	chr17:27925812:28603518	chr17:28437410:28542582	chr17:28400166:28562892	61917	26368	5263	1907	32016	no
chr17:57118400	chr17	57118399	57118400	AKAP1	yes	yes	yes	no	no	no	chr17:56448091:57277884	chr17:56460988:57156242	chr17:56462100:57178565	31853	2919	2881	2081	31646	yes
chr17:61590592	chr17	61590591	61590592	NACA2	no	no	yes	no	no	no			chr17:61579826:61602777	128119	45365	6724	7323	173086	no
chr17:61590991	chr17	61590990	61590991	NACA2	yes	no	yes	no	no	no	chr17:61590631:61636738		chr17:61579826:61602777	128518	44966	7123	7722	173485	yes
chr19:12390244	chr19	12390243	12390244	ZNF799	yes	no	yes	no	no	no	chr19:12216813:12472691	chr19:12369491:12424840	chr19:12241525:12471878	10551	123384	42959	0	9508	yes
chr19:18031187	chr19	18031186	18031187	CTB-52I2.4	no	no	no	no	no	no	chr19:18019441:18038782	chr19:18020759:18036503	chr19:18013691:18038709	20654	32227	100	2815	6868	no
chr19:38706105	chr19	38706104	38706105	ACTN4	yes	yes	yes	no	no	no	chr19:38705237:38713568	chr19:38705514:38713968	chr19:38705237:38713696	20786	117530	1058	144	6631	yes
chr19:38817550	chr19	38817549	38817550	AC104534.3	yes	yes	yes	no	no	no	chr19:38740946:38901679	chr19:38755864:38857550	chr19:38789658:38901715	14075	6085	10703	1099	2123	yes
chr19:39684070	chr19	39684069	39684070	LGALS17A	no	yes	no	no	no	no	chr19:39683623:39691239	chr19:39678412:39729750	chr19:39678132:39691114	140217	211	5823	2579	1872	no
chr19:39943284	chr19	39943283	39943284	PRR13P5	yes	yes	yes	yes	yes	yes	chr19:39910380:40003744	chr19:39916168:39989510	chr19:39914334:39992846	18580	55260	1237	17684	294	yes
chr19:53224139	chr19	53224138	53224139	NDUFV2P1	yes	no	yes	no	no	no	chr19:53218183:53235455	chr19:53218072:53229267	chr19:53218119:53235512	26957	33618	8766	27939	26524	yes
chr2:65205723	chr2	65205722	65205723	AC007318.5	yes	yes	yes	no	no	no	chr2:65131373:65210467	chr2:65201567:65233823	chr2:65205665:65232009	21697	59405	5303	279	471	yes
chr2:113265640	chr2	113265639	113265640	PAX8	yes	yes	no	no	no	no	chr2:113238530:113277436	chr2:113239600:113277505		10143	31964	7377	377	16683	yes
chr2:131444009	chr2	131444008	131444009	AC073869.20	yes	no	no	no	no	no	chr2:131303336:131537600	chr2:131443321:131449735	chr2:131317464:131536361	684	24171	25876	2526	27524	yes
chr2:183607993	chr2	183607992	183607993	CACYBPP2	yes	yes	yes	no	no	no	chr2:183527770:183689010	chr2:183535456:183688622	chr2:183536684:183689182	347138	70839	2698	9704	222693	yes
chr20:1922462	chr20	1922461	1922462	SIRPA	yes	no	no	no	no	no	chr20:1917482:1934428	chr20:1917540:1930309	chr20:1917479:1925986	14970	83329	2540	862	23836	yes
chr20:5292668	chr20	5292667	5292668	UBE2D3P1	yes	yes	yes	no	no	no	chr20:5240652:5299422	chr20:5277820:5295831	chr20:5281503:5300247	9522	69371	61534	12468	164251	yes
chr20:38421037	chr20	38421036	38421037	SNHG17	no	no	no	yes	yes	yes	chr20:38263649:38435425	chr20:38301554:38435425	chr20:38301768:38436190	13846	0	11803	12803	0	no
chr20:38422170	chr20	38422169	38422170	SNHG17	no	no	no	yes	yes	yes	chr20:38263649:38435425	chr20:38301554:38435425	chr20:38301768:38436190	12713	0	12936	13936	0	no
chr20:45640577	chr20	45640576	45640577	RPS2P7	yes	yes	yes	no	no	no	chr20:45611241:45665094	chr20:45636652:45650244	chr20:45611142:45650068	151282	45394	10543	10576	140612	yes
chr21:36130724	chr21	36130723	36130724	MEMO1P1	no	no	no	yes	no	yes	chr21:36125616:36219317	chr21:36126349:36131625	chr21:36125818:36214747	196	95097	268	3734	50	no
chr21:44133714	chr21	44133713	44133714	C21orf33	yes	yes	yes	no	no	no	chr21:44101159:44158405	chr21:44121469:44156506	chr21:44103996:44156666	0	61606	4394	10914	0	yes
chr21:44145591	chr21	44145590	44145591	C21orf33	yes	yes	yes	no	no	no	chr21:44101159:44158405	chr21:44121469:44156506	chr21:44103996:44156666	4474	53798	6285	16411	0	yes
chr22:50206893	chr22	50206892	50206893	SELO	no	no	no	no	no	no	chr22:50160415:50316374	chr22:50160120:50224572	chr22:50183266:50309953	443	2977	0	40735	0	no
chr3:6773301	chr3	6773300	6773301	MRPS36P1	no	no	no	no	no	no	chr3:6764936:6783344	chr3:6760447:6785413	chr3:6725859:6778983	87836	3489	3262	8062	231668	no
chr3:61743050	chr3	61743049	61743050	RPL10AP6	no	no	no	no	no	no	chr3:61729193:61779613	chr3:61734640:61780418	chr3:61730449:61780899	178147	35248	29335	5135	178000	no
chr3:120806182	chr3	120806181	120806182	NAP1L1P3	yes	yes	yes	no	no	no	chr3:120573446:121232522	chr3:120536047:121287250	chr3:120568957:121273524	101852	39833	10506	31306	24721	yes
chr3:143176702	chr3	143176701	143176702	PBX2P1	no	no	no	no	no	no	chr3:143168863:143249238	chr3:143169055:143213984	chr3:143168827:143237419	54706	190012	7997	997	530	no
chr3:185417660	chr3	185417659	185417660	RPL4P4	no	no	no	no	no	no	chr3:185260553:185454634	chr3:185261572:185487972	chr3:185351230:185505020	80863	63068	14542	4260	979	no
chr4:76959040	chr4	76959039	76959040	TXNP6	no	no	no	no	no	no	chr4:76946180:76997200	chr4:76847583:76964851	chr4:76848552:76964303	8071	90004	14818	784	7605	no
chr4:112788137	chr4	112788136	112788137	RPL7AP30	yes	no	yes	no	no	no	chr4:112551492:112806295	chr4:112766539:112795955	chr4:112552163:112789774	81786	24805	21331	18471	28349	yes
chr4:117575615	chr4	117575614	117575615	NT5C3AP1	no	no	no	no	no	no	chr4:117556073:117609002	chr4:117557729:117602595	chr4:117555881:117610026	457641	124946	14969	1633	253	no
chr4:145376176	chr4	145376175	145376176	RTN3P1	yes	yes	yes	no	no	no	chr4:145227453:145436894	chr4:145226861:145395186	chr4:145228728:145436808	105212	115629	76106	1106	105022	yes
chr5:96740783	chr5	96740782	96740783	CAST	yes	yes	yes	yes	no	yes	chr5:96526603:96761021	chr5:96698851:96753450	chr5:96655172:96817528	37603	178910	2948	148	1100	yes
chr5:103559423	chr5	103559422	103559423	NUDT12	no	no	no	no	no	no	chr5:103538811:103560767	chr5:103545825:103560551	chr5:103541027:103653075	299574	83433	22743	29942	2586	no
chr5:150446963	chr5	150446962	150446963	RPS14	no	no	no	no	no	no	chr5:150395739:150462354	chr5:150433032:150449747	chr5:150432973:150464590	2618	51194	3143	7762	0	no
chr5:178056117	chr5	178056116	178056117	RP11-889L3.1	yes	yes	yes	no	no	no	chr5:178008827:178092462	chr5:178013131:178068497	chr5:178006547:178090071	157	13868	2943	6084	19523	yes
chr6:24976511	chr6	24976510	24976511	PPIAP29	yes	yes	yes	no	no	no	chr6:24949878:24979164	chr6:24952086:24977174	chr6:24951887:25015556	65153	118217	5615	911	0	yes
chr6:29945053	chr6	29945052	29945053	HLA-A	yes	yes	yes	no	no	no	chr6:29944896:30060952	chr6:29944896:30073250	chr6:29944658:29947140	1463	68193	5445	10349	0	yes
chr6:31161839	chr6	31161838	31161839	TCF19	yes	yes	yes	no	no	no	chr6:31144454:31175206	chr6:31146513:31189952	chr6:31152818:31174521	3055	27489	1971	570	0	yes
chr6:31161865	chr6	31161864	31161865	TCF19	yes	yes	yes	no	no	no	chr6:31144454:31175206	chr6:31146513:31189952	chr6:31152818:31174521	3081	27463	1945	544	0	yes
chr6:31163792	chr6	31163791	31163792	TCF19	yes	yes	yes	no	no	no	chr6:31144454:31175206	chr6:31146513:31189952	chr6:31152818:31174521	5008	25536	18	0	0	yes
chr6:31354782	chr6	31354781	31354782	HLA-B	yes	yes	yes	no	no	no	chr6:31352113:31357445	chr6:31351242:31356060	chr6:31352086:31356234	1388	17480	9264	8420	0	yes
chr6:32642480	chr6	32642479	32642480	HLA-DQA1	no	no	no	no	no	no	chr6:32642126:32642483	chr6:32642220:32642483		21902	2504	19562	1321	0	no
chr6:32661432	chr6	32661431	32661432	HLA-DQB1	yes	yes	yes	no	no	no	chr6:32659419:32670978	chr6:32661302:32663208	chr6:32659443:32667381	2950	14797	30488	231	0	yes
chr6:32850997	chr6	32850996	32850997	TAP1	yes	yes	yes	yes	yes	yes	chr6:32807000:32904350	chr6:32846335:32899967	chr6:32809211:32903473	2076	158586	10123	0	0	yes
chr6:42956455	chr6	42956454	42956455	RPL24P4	yes	yes	yes	yes	yes	yes	chr6:42893254:43011849	chr6:42950822:42990577	chr6:42947103:43115009	4026	52721	1651	7650	101	yes
chr7:5977709	chr7	5977708	5977709	PMS2	no	no	no	no	no	no				6932	19540	677	677	6558	no
chr7:55473014	chr7	55473013	55473014	VOPP1	no	no	no	no	no	no	chr7:55424502:55655926	chr7:55423113:55484798	chr7:55424130:55494626	23458	7877	30970	370	0	no
chr7:131662250	chr7	131662249	131662250	EEF1B2P6	no	no	no	no	no	no	chr7:131635328:131681953	chr7:131634897:131672308	chr7:131634425:131672310	104003	7074	6725	677	7136	no
chr7:135171982	chr7	135171981	135171982	C7orf49	yes	yes	yes	no	no	no	chr7:135044083:135238834	chr7:135060779:135223456	chr7:135041493:135227805	1038	12321	2657	3345	0	yes
chr8:106697816	chr8	106697815	106697816	TAGLN2P1	no	no	no	no	no	no	chr8:106675470:106707727	chr8:106674951:106715751	chr8:106674812:106707665	39453	7276	7094	18416	38937	no
chr8:143580183	chr8	143580182	143580183	EEF1D	yes	yes	yes	yes	yes	yes	chr8:143538125:143580954	chr8:143568247:143593114	chr8:143561799:143594965	1718	12854	5116	16316	0	yes
chr9:2876109	chr9	2876108	2876109	GPS2P1	no	no	no	no	no	no	chr9:2856008:2922842	chr9:2856008:2892642	chr9:2852111:2932995	31801	15998	3151	1550	31359	no
chr9:30689222	chr9	30689221	30689222	RBMXP2	no	no	no	no	no	no	chr9:30443408:30832574	chr9:30495050:30740648	chr9:30508154:30768157	564732	42908	42808	236408	462808	no
chr9:33625084	chr9	33625083	33625084	ANXA2P2	no	no	no	no	no	no	chr9:33618460:33632382	chr9:33615492:33668567	chr9:33596756:33647380	51791	7234	452	683	33254	no
chr9:105525779	chr9	105525778	105525779	RALGAPA1P	no	no	no	no	no	no	chr9:105519306:105545483	chr9:105517294:105545153	chr9:105436069:105526806	32186	55714	13692	2110	5417	no
chrX:15397461	chrX	15397460	15397461	PIR	no	no	no	no	no	no				61575	68890	7379	6741	61489	no
chrX:54809928	chrX	54809927	54809928	MAGED2	no	no	no	no	no	no				836	22642	16131	9074	231	no
chrX:54810072	chrX	54810071	54810072	MAGED2	no	no	no	no	no	no				980	22786	15987	8930	375	no
chrX:54810907	chrX	54810906	54810907	MAGED2	no	no	no	no	no	no				1815	23621	15152	8095	1210	no
chrX:54811644	chrX	54811643	54811644	MAGED2	no	no	no	no	no	no				2552	24358	14415	7358	1947	no
chrX:71130097	chrX	71130096	71130097	MED12	no	no	no	no	no	no				11081	602	359	243	1327	no
chrX:76334953	chrX	76334952	76334953	LDHBP2	no	no	no	no	no	no				93363	6218	41463	15153	160915	no
chrX:76335722	chrX	76335721	76335722	LDHBP2	no	no	no	no	no	no				92594	6987	40694	15922	161684	no
chrX:101163215	chrX	101163214	101163215	CENPI	no	no	no	no	no	no				28037	97321	1502	1102	8770	no
chrX:101163246	chrX	101163245	101163246	CENPI	no	no	no	no	no	no				28006	97290	1471	1071	8739	no
chrX:101163458	chrX	101163457	101163458	CENPI	no	no	no	no	no	no				27794	97078	1259	859	8527	no
chrX:103676032	chrX	103676031	103676032	MORF4L2	no	no	no	no	no	no				11148	899	2285	9917	573	no
chrX:123911791	chrX	123911790	123911791	XIAP	no	no	no	no	no	no				48283	12427	1764	1211	12511	no
chrX:123912422	chrX	123912421	123912422	XIAP	no	no	no	no	no	no				47652	11796	2395	580	11880	no
chrX:146620012	chrX	146620011	146620012	RP1-203P18.1	no	no	no	no	no	no				0	87806	37370	102832	107848	no
chrX:153351283	chrX	153351282	153351283	ZNF275	no	no	no	no	no	no				3288	2086	2161	10441	496	no
chrX:153351494	chrX	153351493	153351494	ZNF275	no	no	no	no	no	no				3499	1875	1950	10652	707	no
chrX:153910800	chrX	153910799	153910800	ARHGAP4	no	no	no	no	no	no				15216	234	244	16957	3669	no

## Sheet: C2-2
Chr:End	Chr	Start	End	Gene_Name	share a LD block with eQTLs (European)	share a LD block with eQTLs (African)	share a LD block with eQTLs Asian)	share a LD block with aseQTLs (European)	share a LD block with aseQTLs (African)	share a LD block with aseQTLs Asian)	LDblock_CEPH	LDblock_YRI	LDblock_JC	minDist_CpGIsland	minDist_TF	minDist_CTCF	minDist_Enhancer	minDist_PolII
chr11:308290	chr11	308289	308290	IFITM2	yes	yes	yes	no	no	no	chr11:308180:308716	chr11:308025:308426	chr11:308004:308716	2439	53576	2719	5319	0
chr12:54456092	chr12	54456091	54456092	GTSF1	no	no	no	no	no	no	chr12:54449693:54471392	chr12:54451314:54471237	chr12:54451823:54469495	36685	3173	4435	0	16771
chr12:76853370	chr12	76853369	76853370	ZDHHC17	yes	yes	yes	no	no	no	chr12:76719631:77083341	chr12:76716122:77047200	chr12:76696219:77055669	25428	32118	22466	15536	24633
chr17:76167740	chr17	76167739	76167740	RNF157	no	no	no	no	no	no	chr17:76156805:76194372	chr17:76148662:76168273	chr17:76157395:76184657	26019	13673	966	662	21694
chr8:102529489	chr8	102529488	102529489	KB-1980E6.3	no	no	no	no	no	no	chr8:102506265:102533765	chr8:102506265:102534298	chr8:102508689:102533000	71343	27907	32781	713	0
chrX:9718147	chrX	9718146	9718147	TBL1X	no	no	no	no	no	no				46968	35345	6649	8946	8698
chrX:30730167	chrX	30730166	30730167	GK	no	no	no	no	no	no				76415	5634	5486	15716	1806
chrX:73822481	chrX	73822480	73822481	XIST	no	no	no	no	no	no				259152	24651	27859	6921	28006
chrX:73826722	chrX	73826721	73826722	XIST	no	no	no	no	no	no				263393	20410	23618	2680	23765
chrX:73847056	chrX	73847055	73847056	XIST	no	no	no	no	no	no				258274	76	3284	546	3431
chrX:103587113	chrX	103587112	103587113	TCEAL4	no	no	no	no	no	no				20679	87233	26204	21398	269
chrX:129793914	chrX	129793913	129793914	SASH3	no	no	no	no	no	no				49651	488	24115	10488	0
chrX:130065837	chrX	130065836	130065837	ELF4	no	no	no	no	no	no				5109	40150	4810	5192	4886
chrX:132372269	chrX	132372268	132372269	MBNL3	no	no	no	no	no	no				116848	40304	3560	1042	35702
chrX:149479801	chrX	149479800	149479801	IDS	no	no	no	no	no	no				8577	7573	7443	5201	23447
chrX:149481619	chrX	149481618	149481619	IDS	no	no	no	no	no	no				10395	5755	5625	7019	21629
chrX:152850288	chrX	152850287	152850288	NSDHL	no	no	no	no	no	no				19081	5958	10956	6846	18337
