# Supplementary material for: Assessment of imprinting- and genetic variation-dependent monoallelic expression using reciprocal allele descendants between human family trios
Source: Sci Rep. 2017 Aug 1;7:7038. doi: 10.1038/s41598-017-07514-z (PMC5539102; doi:10.1038/s41598-017-07514-z)
Supplement: Supplementary file 4 — Dataset 3 [file 41598_2017_7514_MOESM4_ESM.xlsx]

## Sheet: primers_MassARRAY
A. The gDNA_cDNA_PCR_primer sequences, related to Fig. 4D.
						gDNA PCR primer (Sanger sequencing)		cDNA PCR primer (Sanger sequencing)
Chr	Position	gene name	SNP	Maternal/paternal allele in NA19129 (M, maternal; P, paternal)	Maternal/paternal allele in NA19240 (M, maternal; P, paternal)	Forward	Reverse	Forward	Reverse
chrX	46599693	SLC9A7	G/T	(G:M,T:P)	(G:P,T:M)	TAAAGGGCAGGAACACACATGG	AACAGTAGCAAACTGGTGGTTTTA	TAAAGGGCAGGAACACACATGG	AACAGTAGCAAACTGGTGGTTTTA
B. The gDNA primer sequences, MassARRAY primer/tag sequences, and MassARRAY results, related to Fig. 5A and Supplemental Fig. S3.
				gDNA PCR primer (Sanger sequencing)		Primers used in MassARRAY			MassARRAY in NA07048				MassARRAY in NA19240
Chromosome	Position	gene name	SNP	Forward	Reverse	Forward	Reverse	Massarray Taq	Maternal/paternal allele in NA07048 (M, maternal; P, paternal)	Area-V	Area2-V	Chi-square test (P value)	Maternal/paternal allele in NA19240 (M, maternal; P, paternal)	Area-V	Area2-V	Chi-square test (P value)
chr6	3850959	FAM50B	C/G	GGGACAAGTACACCATCCGC	GGCTGTGTCGGGAATCAAAC	ACGTTGGATGTTCAAAGTCACCTCGGCAAC	ACGTTGGATGAGCAGAGATGTGGGTCCTTC	GTCTGCAGACTCTCCAA	(C:M,G:P)	100.483	6.91366	1.73296e-19	(C:P,G:M)	23.1517	52.001	0.000875208
				gDNA PCR primer (Sanger sequencing)		Primers used in MassARRAY			MassARRAY in NA12877				MassARRAY in NA19129				MassARRAY in NA19240
Chromosome	Position	gene name	SNP	Forward	Reverse	Forward	Reverse	Massarray Taq	Maternal/paternal allele in NA12877 (M, maternal; P, paternal)	Area-V	Area2-V	Chi-square test (P value)	Maternal/paternal allele in NA19129 (M, maternal; P, paternal)	Area-V	Area2-V	Chi-square test (P value)	Maternal/paternal allele in NA19240 (M, maternal; P, paternal)	Area-V	Area2-V	Chi-square test (P value)
chr15	24974365	SNRPN	C/T	CAGTCCCTTGGTGAGGAAGC	GCACATTTCAACCCTCAGCC	ACGTTGGATGTGCCCAGCTTGCATTGTTTC	ACGTTGGATGACTTGATGCTTCTGAAGACC	TTGCATTGTTTCTAGGAGAACC	(C:P,T:M)	70.2732	1.30492	3.58228e-16	(C:M,T:P)	1.42259	82.3096	9.60629e-19	(C:M,T:P)	6.05807	76.0572	1.12132e-14
				gDNA PCR primer (Sanger sequencing)		Primers used in MassARRAY			MassARRAY in NA12877				MassARRAY in NA19240
Chromosome	Position	gene name	SNP	Forward	Reverse	Forward	Reverse	Massarray Taq	Maternal/paternal allele in NA12877 (M, maternal; P, paternal)	Area-V	Area2-V	Chi-square test (P value)	Maternal/paternal allele in NA19240 (M, maternal; P, paternal)	Area-V	Area2-V	Chi-square test (P value)
chr15	25078994	SNHG14	C/T	GGCATGGGCATGCAAAGAAA	TTGTCCCTCTATAGCCCCCG	ACGTTGGATGTTCTCCCCTTTTAGCTCCTC	ACGTTGGATGGTGTGTTTGTGTGTCTATG	TTTTAGCTCCTCCACACTG	(C:M,T:P)	0	50.5512	1.16096e-12	(C:P,T:M)	88.6961	0	4.60372e-21
				gDNA PCR primer (Sanger sequencing)		Primers used in MassARRAY			MassARRAY in NA19129				MassARRAY in NA19240
Chromosome	Position	gene name	SNP	Forward	Reverse	Forward	Reverse	Massarray Taq	Maternal/paternal allele in NA19129 (M, maternal; P, paternal)	Area-V	Area2-V	Chi-square test (P value)	Maternal/paternal allele in NA19240 (M, maternal; P, paternal)	Area-V	Area2-V	Chi-square test (P value)
chrX	46599693	SLC9A7	G/T	TAAAGGGCAGGAACACACATGG	AACAGTAGCAAACTGGTGGTTTTA	ACGTTGGATGTACCTGCTCAATCTACACAC	ACGTTGGATGTAAGGAGGAAGAAAACCCAG	CTCAATCTACACACTTAATGGAA	(G:M,T:P)	30.7766	18.1298	0.0705421	(G:P,T:M)	8.64615	46.8119	2.97582e-07
				gDNA PCR primer (Sanger sequencing)		Primers used in MassARRAY			MassARRAY in NA12878				MassARRAY in NA19129
Chromosome	Position	gene name	SNP	Forward	Reverse	Forward	Reverse	Massarray Taq	Maternal/paternal allele in NA12878 (M, maternal; P, paternal)	Area-V	Area2-V	Chi-square test (P value)	Maternal/paternal allele in NA19129 (M, maternal; P, paternal)	Area-V	Area2-V	Chi-square test (P value)
chrX	101349769	BTK	G/T	CTCGGGAAATTTCAGGCACA	TCCACAAGCCCCAATTTCACT	ACGTTGGATGCTCAGGACAGTATTTAAAAC	ACGTTGGATGGCTTCTGTTAGTGTATACACG	GGCATTTTTAAATATGTAAACACAG	(G:M,T:P)	341.718	11.6945	5.43477e-69	(G:P,T:M)	44.1062	67.9494	0.0242963
				gDNA PCR primer (Sanger sequencing)		Primers used in MassARRAY			MassARRAY in NA12878				MassARRAY in NA19240
Chromosome	Position	gene name	SNP	Forward	Reverse	Forward	Reverse	Massarray Taq	Maternal/paternal allele in NA12878 (M, maternal; P, paternal)	Area-V	Area2-V	Chi-square test (P value)	Maternal/paternal allele in NA19240 (M, maternal; P, paternal)	Area-V	Area2-V	Chi-square test (P value)
chrX	71059642	SNX12	A/C	TGGAGAGCTGTCTCAGGGAA	GGCTGGCAACTATCCTGGTT	ACGTTGGATGTCAGGGTCAGTCAGAATCAG	ACGTTGGATGGCTTAGACTCCCTATCATGG	GAATCAGCAATCCTTTTCC	(A:M,C:P)	0	210.655	9.88447e-48	(A:P,C:M)	179.199	13.2966	5.92798e-33
				gDNA PCR primer (Sanger sequencing)		Primers used in MassARRAY			MassARRAY in NA19129				MassARRAY in NA19240
Chromosome	Position	gene name	SNP	Forward	Reverse	Forward	Reverse	Massarray Taq	Maternal/paternal allele in NA19129 (M, maternal; P, paternal)	Area-V	Area2-V	Chi-square test (P value)	Maternal/paternal allele in NA19240 (M, maternal; P, paternal)	Area-V	Area2-V	Chi-square test (P value)
chrX	12887911	TLR7	A/G	AAGATGCCTTCCAGTTGCGAT	GGAGATCACACTTTGGCCCTT	ACGTTGGATGCTGGAGTATGCTCAGATGTC	ACGTTGGATGGGACATAATACATGTTGAGAG	AGATGTCAATACTGTCACTA	(A:P,G:M)	26.2149	30.2272	0.593299	(A:M,G:P)	19.282	43.9921	0.00189361
chrX	37811476	CYBB	G/T	ACTGAGCTGCCTCAGAATCC	CTCTGCCAAGCACAGTGGTA	ACGTTGGATGTATCTCACTGGCTGCATTCC	ACGTTGGATGGACCAACAAGTACACACAAG	TACCCTATATGTGAATATCCCT	(G:M,T:P)	33.1008	31.7027	0.86212	(G:P,T:M)	0.89924	86.8418	4.51501e-20
chrX	19359763	PDHA1	C/T	CATCTACTCCAGCGACCCAC	CCGCCATAATGGTCTCCTCC	ACGTTGGATGATGGTTTGTGGTACAACTTC	ACGTTGGATGAGACATTGGTCCACTCCAAC	GAATATTAAGTGGAAGTGGG	(C:M,T:P)	34.8977	36.1566	0.88128	(C:P,T:M)	82.7295	4.83679	8.5095e-17
chrX	19360666	MAP3K15	A/C	TCCGGGAGGTCAAAACCAAG	TTTGTTTCCCAGGGGTGGTC	ACGTTGGATGCACACAAGTCACATCTGTGG	ACGTTGGATGGTGATGCTGTGTGGTTTGTC	CAGGTAAGGAATAGTCACCTC	(A:P,C:M)	31.0293	7.19222	0.000115416	(A:M,C:P)	6.90684	47.1491	4.41373e-08
				gDNA PCR primer (Sanger sequencing)		Primers used in MassARRAY			MassARRAY in NA12878				MassARRAY in NA19240
Chromosome	Position	gene name	SNP	Forward	Reverse	Forward	Reverse	Massarray Taq	Maternal/paternal allele in NA12878 (M, maternal; P, paternal)	Area-V	Area2-V	Chi-square test (P value)	Maternal/paternal allele in NA19240 (M, maternal; P, paternal)	Area-V	Area2-V	Chi-square test (P value)
chrX	139726843	ATP11C	C/T	AAACAATGGACAGCGGTTGTG	TTGAGAGGGACCTGGCTTTC	ACGTTGGATGTAAAAACTGGCCAGTGTGGG	ACGTTGGATGAGGGTGATTACATTGAGTGC	TCGAATAACTTGAAATAGACC	(C:P,T:M)	46.4349	0	9.47149e-12	(C:M,T:P)	8.60912	57.3537	1.95223e-09
				gDNA PCR primer (Sanger sequencing)		Primers used in MassARRAY			MassARRAY in NA12878				MassARRAY in NA19129
Chromosome	Position	gene name	SNP	Forward	Reverse	Forward	Reverse	Massarray Taq	Maternal/paternal allele in NA12878 (M, maternal; P, paternal)	Area-V	Area2-V	Chi-square test (P value)	Maternal/paternal allele in NA19129 (M, maternal; P, paternal)	Area-V	Area2-V	Chi-square test (P value)
chrX	66597680	EDA2R	A/G	TTGGGAATTATGGCACGAGGC	GGGAGCCAGATTCCACATTCAT	ACGTTGGATGGAGCAATGCAGCAAATCCAG	ACGTTGGATGTGGTTGTGCTATTGCTGATG	AAATACTCAGAAAAGACCAACCAA	(A:P,G:M)	44.3009	0.118919	3.37662e-11	(A:M,G:P)	22.7232	23.5129	0.907544
				gDNA PCR primer (Sanger sequencing)		Primers used in MassARRAY			MassARRAY in NA19129				MassARRAY in NA19240
Chromosome	Position	gene name	SNP	Forward	Reverse	Forward	Reverse	Massarray Taq	Maternal/paternal allele in NA19129 (M, maternal; P, paternal)	Area-V	Area2-V	Chi-square test (P value)	Maternal/paternal allele in NA19240 (M, maternal; P, paternal)	Area-V	Area2-V	Chi-square test (P value)
chrX	40606564	ATP6AP2	C/T	AAGAAGAAACTAGCCTTGTGGA	TCTGTACAACAAAACAGCCAATCC	ACGTTGGATGGGCCTACTGCAGTTTTCCTT	ACGTTGGATGGACATTAAAGTATAACTGTG	GCACATAAAGGTTGTGGATAAC	(C:P,T:M)	34.1334	12.0909	0.00118655	(C:M,T:P)	55.7448	0.735758	2.48797e-13
				gDNA PCR primer (Sanger sequencing)		Primers used in MassARRAY			MassARRAY in NA12878				MassARRAY in NA19240
Chromosome	Position	gene name	SNP	Forward	Reverse	Forward	Reverse	Massarray Taq	Maternal/paternal allele in NA12878 (M, maternal; P, paternal)	Area-V	Area2-V	Chi-square test (P value)	Maternal/paternal allele in NA19240 (M, maternal; P, paternal)	Area-V	Area2-V	Chi-square test (P value)
chrX	79171491	GPR174	C/T	CCCCTTTCGCTTCCATGACT	ACTGGGCCAGGTTGACATTC	ACGTTGGATGCCTGTGTACTCTTTCCACTC	ACGTTGGATGGGTAGGAAGATCCACAAAGC	AGAACCAGTGATGATACC	(C:M,T:P)	89.2588	5.29508	5.88319e-18	(C:P,T:M)	8.48986	70.552	2.93738e-12
				gDNA PCR primer (Sanger sequencing)		Primers used in MassARRAY			MassARRAY in NA12877				MassARRAY in NA19240
Chromosome	Position	gene name	SNP	Forward	Reverse	Forward	Reverse	Massarray Taq	Maternal/paternal allele in NA12877 (M, maternal; P, paternal)	Area-V	Area2-V	Chi-square test (P value)	Maternal/paternal allele in NA19240 (M, maternal; P, paternal)	Area-V	Area2-V	Chi-square test (P value)
chr10	34331292	PARD3	C/T	TCATCATCTACCGCGGGTTT	GTACCTGAAGTTTTCGACAGTGC	ACGTTGGATGATGGACACATGTGGCATGGG	ACGTTGGATGCACGGGTTTGCCTTTTACAC	CGGTGGATCCCTTCATA	(C:M,T:P)	13.396	59.0121	8.28827e-08	(C:P,T:M)	79.0037	26.6116	3.43206e-07
